# Supplementary material for: Graphene Oxide/Polyvinyl Alcohol–Formaldehyde Composite Loaded by Pb Ions: Structure and Electrochemical Performance
Source: Polymers (Basel). 2022 Jun 6;14(11):2303. doi: 10.3390/polym14112303 (PMC9183114; doi:10.3390/polym14112303)
Supplement: Supplementary file 1 [file polymers-14-02303-s001.zip]

Archive with 1 entries (1 files):
- polymers-1752846-supplementary.pdf
